# Supplementary material for: Insulin/Snail1 axis ameliorates fatty liver disease by epigenetically suppressing lipogenesis
Source: Nat Commun. 2018 Jul 16;9:2751. doi: 10.1038/s41467-018-05309-y (PMC6048127; doi:10.1038/s41467-018-05309-y)
Supplement: Supplementary file 4 — Supplementary Data 1 [file 41467_2018_5309_MOESM4_ESM.xlsx]

## Sheet: Fig2b
		Fasn	ACC	ACL
f/f	PBS	1.40015	1.02229	0.869043
	PBS	0.655551	0.819867	0.714555
	PBS	1.03243	0.903303	1.0016
	PBS	0.911878	1.25454	1.4148
	Ins	1.28685	1.0485	1.06127
	Ins	1.44428	1.20908	1.3352
	Ins	1.66264	0.973255	1.06416
	Ins	1.6066	2.10563	1.53159
Δhep	PBS	0.722035	0.997707	0.912084
	PBS	1.53899	1.49868	1.83457
	PBS	1.0441	0.946112	0.96134
	PBS	0.764054	1.42224	1.41416
	Ins	2.64812	2.8192	1.99309
	Ins	1.62383	1.38069	1.11749
	Ins	2.28662	1.94632	2.13458
	Ins	2.01813	1.58106	1.76744

## Sheet: Fig2d
		Fasn	ACC	ACL
GFP	PBS	1.05017	1.28345	1.19713
	PBS	0.939955	1.06099	0.775414
	PBS	0.770924	0.822015	0.831346
	PBS	1.23895	0.833549	1.19611
	Ins 50nM	1.73636	1.68898	1.16283
	Ins	1.98491	1.63062	1.65555
	Ins	1.55836	1.23246	1.51789
	Ins	2.07776	1.49141	1.89693
Snail1	PBS	0.751197	1.15385	1.33916
	PBS	0.773619	0.842096	1.41211
	PBS	1.1575	1.02279	0.827511
	PBS	0.852923	0.738355	0.720327
	Ins	1.21721	0.655348	0.940605
	Ins	1.0251	0.924905	0.806753
	Ins	0.95399	1.31288	0.70079
	Ins	1.30929	1.67843	1.19776

## Sheet: Fig5a
Chow	Fasn	ACC1	ACL
f/f	0.975482	0.660902	0.698977
f/f	0.836975	0.914437	0.757219
f/f	1.16926	1.27923	1.18969
f/f	0.794765	0.592481	0.517088
f/f	1.20524	1.40752	1.48291
f/f	1.01828	1.14543	1.35412
Δhep	1.28903	1.2797	1.17505
Δhep	1.29576	2.25508	1.60832
Δhep	2.01687	2.27796	2.03233
Δhep	1.04041	1.19139	0.828159
Δhep	2.07488	3.13423	2.12729
Δhep	1.62892	2.8385	1.0952

## Sheet: Fig5c
	Fasn	ACC	ACL
GFP1	0.996897	1.06944	0.427539
GFP2	0.684188	1.28228	0.41689
GFP3	0.685147	0.73818	1.33422
GFP4	1.62448	0.939291	1.5114
GFP5	1.27267	1.16504	1.6725
GFP6	0.73661	0.805764	0.637455
Cre1	1.72159	1.42824	1.01916
Cre2	1.46411	1.56905	0.92851
Cre3	1.18055	0.845531	0.781911
Cre4	2.42624	1.43504	3.82873
Cre5	2.04805	1.33964	1.73398
Cre6	1.18807	1.10033	1.67468

## Sheet: Fig5e
	Fasn	ACC	ACL
GFP1	1.04019	0.716247	0.617042
GFP2	1.05	0.913506	1.2255
GFP3	0.673577	0.798042	0.587347
GFP4	0.654322	1.01315	0.989718
GFP5	1.58191	1.55905	1.58039
Snail1	0.486414	0.537105	0.646618
Snail2	0.565418	0.343571	0.614481
Snail3	0.726682	0.746499	0.609405
Snail4	0.432829	0.750566	0.404755
Snail5	0.546513	0.736892	1.01157

## Sheet: Fig6f
		nmol/h/mg
GFP	PBS	0.0733089
	PBS	0.0791836
	PBS	0.0873669
	Ins	0.0927447
	Ins	0.100751
	Ins	0.0957251
Snail	PBS	0.0778337
	PBS	0.0500705
	PBS	0.0749321
	Ins	0.0590943
	Ins	0.0806661
	Ins	0.0832702
SnailN20	PBS	0.0807449
	PBS	0.0946307
	PBS	0.0731942
	Ins	0.108725
	Ins	0.0982567
	Ins	0.107905

## Sheet: Fig6g
K27ac (%Input)	Fasn	Actb
GFP	4.09485	1.05419
GFP	2.60793	2.07401
GFP	3.89718	1.89096
Snail1	1.62912	0.64714
Snail1	1.94317	1.93283
Snail1	2.43141	1.61609
Snail1N20	3.69309	1.8102
Snail1N20	5.27236	2.09034
Snail1N20	6.14493	2.15833

## Sheet: Fig7b
ITT	AUC
f/f	5497.5
f/f	4957.5
f/f	7395
f/f	5670
f/f	5775
f/f	5955
f/f	6075
f/f	6037.5
f/f	5355
f/f	5205
f/f	5475
Δhep	5797.5
Δhep	6592.5
Δhep	6825
Δhep	7950
Δhep	6540
Δhep	6547.5
Δhep	6150
Δhep	5565
Δhep	7365
Δhep	5535
Δhep	7642.5
Δhep	6600

## Sheet: Fig7c
GTT	AUC
f/f	30705
f/f	30105
f/f	34402.5
f/f	33780
f/f	30840
f/f	37740
f/f	26302.5
f/f	29385
f/f	33090
f/f	31897.5
f/f	32677.5
Δhep	38400
Δhep	36555
Δhep	37260
Δhep	29017.5
Δhep	27772.5
Δhep	30472.5
Δhep	33645
Δhep	33382.5
Δhep	29497.5
Δhep	31672.5
Δhep	40807.5
Δhep	39180

## Sheet: Fig7e
ITT	AUC
GFP	7897.5
GFP	5655
GFP	5347.5
GFP	7020
GFP	8812.5
GFP	11775
GFP	9022.5
GFP	8865
GFP	9780
GFP	9187.5
Snail1	8482.5
Snail1	7575
Snail1	8145
Snail1	7927.5
Snail1	8010
Snail1	6825
Snail1	3780
Snail1	4087.5
Snail1	4125
Snail1	4785

[truncated: 11 more sheets: Fig7f, FigS1f, FigS1g, FigS5a, FigS5b, FigS5c, FigS5d, FigS5e, FigS6c, FigS6e, FigS6g]
